# Supplementary material for: Identifying and Managing Areas under Threat in the Iberian Peninsula: An Invasion Risk Atlas for Non-Native Aquatic Plant Species as a Potential Tool
Source: Plants (Basel). 2023 Aug 26;12(17):3069. doi: 10.3390/plants12173069 (PMC10490461; doi:10.3390/plants12173069)
Supplement: Supplementary file 1 [file plants-12-03069-s001.zip]

Archive with 1 entries (1 files):
- plants-2559295-supplementary.pdf
